# Supplementary material for: Association between Osteoporosis and Previous Statin Use: A Nested Case-Control Study
Source: Int J Environ Res Public Health. 2021 Nov 12;18(22):11902. doi: 10.3390/ijerph182211902 (PMC8620647; doi:10.3390/ijerph182211902)
Supplement: Supplementary file 1 [file ijerph-18-11902-s001.zip]

Archive with 1 entries (1 files):
- ijerph-1430715-supplementary.pdf
